# Supplementary material for: Quercetin Induces Anticancer Activity by Upregulating Pro-NAG-1/GDF15 in Differentiated Thyroid Cancer Cells
Source: Cancers (Basel). 2021 Jun 16;13(12):3022. doi: 10.3390/cancers13123022 (PMC8233818; doi:10.3390/cancers13123022)
Supplement: Supplementary file 1 [file cancers-13-03022-s001.zip]

Archive with 1 entries (1 files):
- cancers-1208166-supplementary.pdf
